# Supplementary material for: Optimizing colormaps with consideration for color vision deficiency to enable accurate interpretation of scientific data
Source: PLoS One. 2018 Aug 1;13(7):e0199239. doi: 10.1371/journal.pone.0199239 (PMC6070163; doi:10.1371/journal.pone.0199239)
Supplement: S1 File — Zip file of example optimization figures for multiple colormaps we tested. This includes the iteration image (colormap conversion to CVD, interpolation of a′ vs. b′, and the two J′ linearization methods), a′ vs. b′ change overlay, and a comparison of the two fits used for J′. (ZIP) [file pone.0199239.s001.zip]

Archive with 5 entries (5 files):
- viridis.png
- inferno.png
- jet.png
- magma.png
- optimap.png
