# Supplementary material for: Optimizing colormaps with consideration for color vision deficiency to enable accurate interpretation of scientific data
Source: PLoS One. 2018 Aug 1;13(7):e0199239. doi: 10.1371/journal.pone.0199239 (PMC6070163; doi:10.1371/journal.pone.0199239)
Supplement: S2 File — Table with all 256 colormap values for our optimal colormap, cividis. (TXT) [file pone.0199239.s002.txt]

% Continuous
0.0000	0.1262	0.3015
0.0000	0.1292	0.3077
0.0000	0.1321	0.3142
0.0000	0.1350	0.3205
0.0000	0.1379	0.3269
0.0000	0.1408	0.3334
0.0000	0.1437	0.3400
0.0000	0.1465	0.3467
0.0000	0.1492	0.3537
0.0000	0.1519	0.3606
0.0000	0.1546	0.3676
0.0000	0.1574	0.3746
0.0000	0.1601	0.3817
0.0000	0.1629	0.3888
0.0000	0.1657	0.3960
0.0000	0.1685	0.4031
0.0000	0.1714	0.4102
0.0000	0.1743	0.4172
0.0000	0.1773	0.4241
0.0000	0.1798	0.4307
0.0000	0.1817	0.4347
0.0000	0.1834	0.4363
0.0000	0.1852	0.4368
0.0000	0.1872	0.4368
0.0000	0.1901	0.4365
0.0000	0.1930	0.4361
0.0000	0.1958	0.4356
0.0000	0.1987	0.4349
0.0000	0.2015	0.4343
0.0000	0.2044	0.4336
0.0000	0.2073	0.4329
0.0055	0.2101	0.4322
0.0236	0.2130	0.4314
0.0416	0.2158	0.4308
0.0576	0.2187	0.4301
0.0710	0.2215	0.4293
0.0827	0.2244	0.4287
0.0932	0.2272	0.4280
0.1030	0.2300	0.4274
0.1120	0.2329	0.4268
0.1204	0.2357	0.4262
0.1283	0.2385	0.4256
0.1359	0.2414	0.4251
0.1431	0.2442	0.4245
0.1500	0.2470	0.4241
0.1566	0.2498	0.4236
0.1630	0.2526	0.4232
0.1692	0.2555	0.4228
0.1752	0.2583	0.4224
0.1811	0.2611	0.4220
0.1868	0.2639	0.4217
0.1923	0.2667	0.4214
0.1977	0.2695	0.4212
0.2030	0.2723	0.4209
0.2082	0.2751	0.4207
0.2133	0.2780	0.4205
0.2183	0.2808	0.4204
0.2232	0.2836	0.4203
0.2281	0.2864	0.4202
0.2328	0.2892	0.4201
0.2375	0.2920	0.4200
0.2421	0.2948	0.4200
0.2466	0.2976	0.4200
0.2511	0.3004	0.4201
0.2556	0.3032	0.4201
0.2599	0.3060	0.4202
0.2643	0.3088	0.4203
0.2686	0.3116	0.4205
0.2728	0.3144	0.4206
0.2770	0.3172	0.4208
0.2811	0.3200	0.4210
0.2853	0.3228	0.4212
0.2894	0.3256	0.4215
0.2934	0.3284	0.4218
0.2974	0.3312	0.4221
0.3014	0.3340	0.4224
0.3054	0.3368	0.4227
0.3093	0.3396	0.4231
0.3132	0.3424	0.4236
0.3170	0.3453	0.4240
0.3209	0.3481	0.4244
0.3247	0.3509	0.4249
0.3285	0.3537	0.4254
0.3323	0.3565	0.4259
0.3361	0.3593	0.4264
0.3398	0.3622	0.4270
0.3435	0.3650	0.4276
0.3472	0.3678	0.4282
0.3509	0.3706	0.4288
0.3546	0.3734	0.4294
0.3582	0.3763	0.4302
0.3619	0.3791	0.4308
0.3655	0.3819	0.4316
0.3691	0.3848	0.4322
0.3727	0.3876	0.4331
0.3763	0.3904	0.4338
0.3798	0.3933	0.4346
0.3834	0.3961	0.4355
0.3869	0.3990	0.4364
0.3905	0.4018	0.4372
0.3940	0.4047	0.4381
0.3975	0.4075	0.4390
0.4010	0.4104	0.4400
0.4045	0.4132	0.4409
0.4080	0.4161	0.4419
0.4114	0.4189	0.4430
0.4149	0.4218	0.4440
0.4183	0.4247	0.4450
0.4218	0.4275	0.4462
0.4252	0.4304	0.4473
0.4286	0.4333	0.4485
0.4320	0.4362	0.4496
0.4354	0.4390	0.4508
0.4388	0.4419	0.4521
0.4422	0.4448	0.4534
0.4456	0.4477	0.4547
0.4489	0.4506	0.4561
0.4523	0.4535	0.4575
0.4556	0.4564	0.4589
0.4589	0.4593	0.4604
0.4622	0.4622	0.4620
0.4656	0.4651	0.4635
0.4689	0.4680	0.4650
0.4722	0.4709	0.4665
0.4756	0.4738	0.4679
0.4790	0.4767	0.4691
0.4825	0.4797	0.4701
0.4861	0.4826	0.4707
0.4897	0.4856	0.4714
0.4934	0.4886	0.4719
0.4971	0.4915	0.4723
0.5008	0.4945	0.4727
0.5045	0.4975	0.4730
0.5083	0.5005	0.4732
0.5121	0.5035	0.4734
0.5158	0.5065	0.4736
0.5196	0.5095	0.4737
0.5234	0.5125	0.4738
0.5272	0.5155	0.4739
0.5310	0.5186	0.4739
0.5349	0.5216	0.4738
0.5387	0.5246	0.4739
0.5425	0.5277	0.4738
0.5464	0.5307	0.4736
0.5502	0.5338	0.4735
0.5541	0.5368	0.4733
0.5579	0.5399	0.4732
0.5618	0.5430	0.4729
0.5657	0.5461	0.4727
0.5696	0.5491	0.4723
0.5735	0.5522	0.4720
0.5774	0.5553	0.4717
0.5813	0.5584	0.4714
0.5852	0.5615	0.4709
0.5892	0.5646	0.4705
0.5931	0.5678	0.4701
0.5970	0.5709	0.4696
0.6010	0.5740	0.4691
0.6050	0.5772	0.4685
0.6089	0.5803	0.4680
0.6129	0.5835	0.4673
0.6168	0.5866	0.4668
0.6208	0.5898	0.4662
0.6248	0.5929	0.4655
0.6288	0.5961	0.4649
0.6328	0.5993	0.4641
0.6368	0.6025	0.4632
0.6408	0.6057	0.4625
0.6449	0.6089	0.4617
0.6489	0.6121	0.4609
0.6529	0.6153	0.4600
0.6570	0.6185	0.4591
0.6610	0.6217	0.4583
0.6651	0.6250	0.4573
0.6691	0.6282	0.4562
0.6732	0.6315	0.4553
0.6773	0.6347	0.4543
0.6813	0.6380	0.4532
0.6854	0.6412	0.4521
0.6895	0.6445	0.4511
0.6936	0.6478	0.4499
0.6977	0.6511	0.4487
0.7018	0.6544	0.4475
0.7060	0.6577	0.4463
0.7101	0.6610	0.4450
0.7142	0.6643	0.4437
0.7184	0.6676	0.4424
0.7225	0.6710	0.4409
0.7267	0.6743	0.4396
0.7308	0.6776	0.4382
0.7350	0.6810	0.4368
0.7392	0.6844	0.4352
0.7434	0.6877	0.4338
0.7476	0.6911	0.4322
0.7518	0.6945	0.4307
0.7560	0.6979	0.4290
0.7602	0.7013	0.4273
0.7644	0.7047	0.4258
0.7686	0.7081	0.4241
0.7729	0.7115	0.4223
0.7771	0.7150	0.4205
0.7814	0.7184	0.4188
0.7856	0.7218	0.4168
0.7899	0.7253	0.4150
0.7942	0.7288	0.4129
0.7985	0.7322	0.4111
0.8027	0.7357	0.4090
0.8070	0.7392	0.4070
0.8114	0.7427	0.4049
0.8157	0.7462	0.4028
0.8200	0.7497	0.4007
0.8243	0.7532	0.3984
0.8287	0.7568	0.3961
0.8330	0.7603	0.3938
0.8374	0.7639	0.3915
0.8417	0.7674	0.3892
0.8461	0.7710	0.3869
0.8505	0.7745	0.3843
0.8548	0.7781	0.3818
0.8592	0.7817	0.3793
0.8636	0.7853	0.3766
0.8681	0.7889	0.3739
0.8725	0.7926	0.3712
0.8769	0.7962	0.3684
0.8813	0.7998	0.3657
0.8858	0.8035	0.3627
0.8902	0.8071	0.3599
0.8947	0.8108	0.3569
0.8992	0.8145	0.3538
0.9037	0.8182	0.3507
0.9082	0.8219	0.3474
0.9127	0.8256	0.3442
0.9172	0.8293	0.3409
0.9217	0.8330	0.3374
0.9262	0.8367	0.3340
0.9308	0.8405	0.3306
0.9353	0.8442	0.3268
0.9399	0.8480	0.3232
0.9444	0.8518	0.3195
0.9490	0.8556	0.3155
0.9536	0.8593	0.3116
0.9582	0.8632	0.3076
0.9628	0.8670	0.3034
0.9674	0.8708	0.2990
0.9721	0.8746	0.2947
0.9767	0.8785	0.2901
0.9814	0.8823	0.2856
0.9860	0.8862	0.2807
0.9907	0.8901	0.2759
0.9954	0.8940	0.2708
1.0000	0.8979	0.2655
1.0000	0.9018	0.2600
1.0000	0.9057	0.2593
1.0000	0.9094	0.2634
1.0000	0.9131	0.2680
1.0000	0.9169	0.2731
