# Supplementary material for: Optimizing colormaps with consideration for color vision deficiency to enable accurate interpretation of scientific data
Source: PLoS One. 2018 Aug 1;13(7):e0199239. doi: 10.1371/journal.pone.0199239 (PMC6070163; doi:10.1371/journal.pone.0199239)
Supplement: S3 File — Table with all 256 colormap values for our optimal colormap, cividis. This format matches the LUT format required by the ImageJ software. To add this to your copy of ImageJ, simply paste it in ImageJ/luts. Note this will be included in upcoming Fiji versions. (LUT) [file pone.0199239.s003.lut]

   0   32   76
   0   32   78
   0   33   80
   0   34   81
   0   35   83
   0   35   85
   0   36   86
   0   37   88
   0   38   90
   0   38   91
   0   39   93
   0   40   95
   0   40   97
   0   41   99
   0   42   100
   0   42   102
   0   43   104
   0   44   106
   0   45   108
   0   45   109
   0   46   110
   0   46   111
   0   47   111
   0   47   111
   0   48   111
   0   49   111
   0   49   111
   0   50   110
   0   51   110
   0   52   110
   0   52   110
   1   53   110
   6   54   110
   10   55   109
   14   55   109
   18   56   109
   21   57   109
   23   57   109
   26   58   108
   28   59   108
   30   60   108
   32   60   108
   34   61   108
   36   62   108
   38   62   108
   39   63   108
   41   64   107
   43   65   107
   44   65   107
   46   66   107
   47   67   107
   49   68   107
   50   68   107
   51   69   107
   53   70   107
   54   70   107
   55   71   107
   56   72   107
   58   73   107
   59   73   107
   60   74   107
   61   75   107
   62   75   107
   64   76   107
   65   77   107
   66   78   107
   67   78   107
   68   79   107
   69   80   107
   70   80   107
   71   81   107
   72   82   107
   73   83   107
   74   83   107
   75   84   107
   76   85   107
   77   85   107
   78   86   107
   79   87   108
   80   88   108
   81   88   108
   82   89   108
   83   90   108
   84   90   108
   85   91   108
   86   92   108
   87   93   109
   88   93   109
   89   94   109
   90   95   109
   91   95   109
   92   96   109
   93   97   110
   94   98   110
   95   98   110
   95   99   110
   96   100   110
   97   101   111
   98   101   111
   99   102   111
   100   103   111
   101   103   111
   102   104   112
   103   105   112
   104   106   112
   104   106   112
   105   107   113
   106   108   113
   107   109   113
   108   109   114
   109   110   114
   110   111   114
   111   111   114
   111   112   115
   112   113   115
   113   114   115
   114   114   116
   115   115   116
   116   116   117
   117   117   117
   117   117   117
   118   118   118
   119   119   118
   120   120   118
   121   120   119
   122   121   119
   123   122   119
   123   123   120
   124   123   120
   125   124   120
   126   125   120
   127   126   120
   128   126   120
   129   127   120
   130   128   120
   131   129   120
   132   129   120
   133   130   120
   134   131   120
   135   132   120
   136   133   120
   137   133   120
   138   134   120
   139   135   120
   140   136   120
   141   136   120
   142   137   120
   143   138   120
   144   139   120
   145   140   120
   146   140   120
   147   141   120
   148   142   120
   149   143   120
   150   143   119
   151   144   119
   152   145   119
   153   146   119
   154   147   119
   155   147   119
   156   148   119
   157   149   119
   158   150   118
   159   151   118
   160   152   118
   161   152   118
   162   153   118
   163   154   117
   164   155   117
   165   156   117
   166   156   117
   167   157   117
   168   158   116
   169   159   116
   170   160   116
   171   161   116
   172   161   115
   173   162   115
   174   163   115
   175   164   115
   176   165   114
   177   166   114
   178   166   114
   180   167   113
   181   168   113
   182   169   113
   183   170   112
   184   171   112
   185   171   112
   186   172   111
   187   173   111
   188   174   110
   189   175   110
   190   176   110
   191   177   109
   192   177   109
   193   178   108
   194   179   108
   196   180   108
   197   181   107
   198   182   107
   199   183   106
   200   184   106
   201   184   105
   202   185   105
   203   186   104
   204   187   104
   205   188   103
   206   189   103
   207   190   102
   209   191   102
   210   192   101
   211   192   101
   212   193   100
   213   194   99
   214   195   99
   215   196   98
   216   197   98
   217   198   97
   219   199   96
   220   200   96
   221   201   95
   222   202   94
   223   203   93
   224   203   93
   225   204   92
   227   205   91
   228   206   91
   229   207   90
   230   208   89
   231   209   88
   232   210   87
   233   211   86
   235   212   86
   236   213   85
   237   214   84
   238   215   83
   239   216   82
   240   217   81
   242   218   80
   243   219   79
   244   220   78
   245   221   77
   246   222   76
   247   223   75
   249   224   73
   250   224   72
   251   225   71
   252   226   70
   253   227   69
   255   228   67
   255   229   66
   255   230   66
   255   231   67
   255   232   68
   255   233   69
   
